# Supplementary material for: Conductive-Polymer-Based Double-Network Hydrogels for Wearable Supercapacitors
Source: Gels. 2024 Oct 24;10(11):688. doi: 10.3390/gels10110688 (PMC11594141; doi:10.3390/gels10110688)
Supplement: Supplementary file 1 [file gels-10-00688-s001.zip]

Archive with 1 entries (1 files):
- gels-3280046-supplementary.pdf
